# Supplementary material for: Comparison of 46 Cytokines in Peripheral Blood Between Patients with Papillary Thyroid Cancer and Healthy Individuals with AI-Driven Analysis to Distinguish Between the Two Groups
Source: Diagnostics (Basel). 2025 Mar 20;15(6):791. doi: 10.3390/diagnostics15060791 (PMC11940922; doi:10.3390/diagnostics15060791)
Supplement: Supplementary file 1 [file diagnostics-15-00791-s001.zip]

Archive with 1 entries (1 files):
- diagnostics-3478751-supplementary.pdf
